# Supplementary material for: Identification of Chemosensory Genes Based on the Transcriptomic Analysis of Six Different Chemosensory Organs in Spodoptera exigua
Source: Front Physiol. 2018 Apr 24;9:432. doi: 10.3389/fphys.2018.00432 (PMC5928209; doi:10.3389/fphys.2018.00432)
Supplement: Supplementary file 2 [file Table_2.xls]

## Sheet: Table S2
Table S2 Primers used for qPCR in this study
Name	Forward (5'-3')	Reverse (5'-3')	Name	Forward (5'-3')	Reverse (5'-3')
GR1	TGACCGAAACCCTTATGAA	CCAGATATACCAATGCGTTC	GR17	TGATGTGAGGATGAAGAAGA	AACCCATGAGAAAGAGTGA
GR2	CCGTACATCTAAGCCGTT	GCACTAACATTCTCACCAAA	GR18	ACGCCTACCTCTACTACA	CGTTGTTGTACTTCTGTTGA
GR3	GACAAGCAGAGACAAGTATG	TGTGTACGAGGTCAGAAC	GR19	CAGGTCCACGATGAAGTA	TGAACGGCAGTGATATGT
GR4	CTCCAAGACCAACTAACTAAAG	ATTATAGCACCAGCCATCT	GR20	GAACTGCGGCTATGTAATC	CTGGATAAGGACAACGAATG
GR5	CGTGGAGTGTGAGAAGTA	AACAATCCGCATATTCGC	GR21	ACCCTTTACTCCATCAGAC	TCATAACAACGCAACAGATC
GR6	CAGGGCTTAATTGACATTCA	CAAGTTTCAGGCTTAGCAT	GR22	CAGTTACCGTCAGCAATAC	CCGTATAGTAGCGACCTG
GR7	TGAGCAACTGAGGACAAT	CATACGCTTTCACCCATTT	GR23	TCGTGAATTGGCAAGAATG	CAAATGGCAAGAGTGACAA
GR8	CATCTCCATTCTACCTCCTT	GACGCACCTCATTATCATAC	GR24	TGTGGTGTACTGTGTTGT	GCTAGGTCCAGGTTGATT
GR9	GTGTGATTGCCATTAACTGT	CGTCCATACTTTGAGAGAATC	GR25	CTTCGGTATCAAGGACATTG	AAGTTGGTTCGGACATTATG
GR10	TCAGATACTACCGTGTTACC	TGCCATAAGAGGAATCCAT	GR26	CCTTATTACAACTGTGGACTC	TTTGCTGAGACGAGAACT
GR11	ATGCTCACGAAGAGACAT	CACACGCATTCAGTTTCT	GR27	GAGGTTGGAGCAAGTTAATC	TGAGCAGACGAAGAAGAG
GR12	ATATTGCTAAGGCTGAGGAT	AAGACAAGATGTGTTCCAAC	GR28	TGCGTCGGATAGTAATACC	GTGCTCATAAGGATTGTCAA
GR13	GCTTGGCAATGAACCTAC	TGTCGTGAAGAAGATTACCA	GR29	CAAGTCTCCGTTCCTGTA	ATGTTCTCTGCCAGTCAT
GR14	AACAGTACCTAATCCGAACA	ATATCCGAACACCAAACTTG	GR30	ACTTCAAGATACAGCAGACT	AATAGCGTCATCCACCTT
GR15	ATGGCTGGTAGTGAATATCA	CAGTTACATATAGTGGTTCTCG	GAPDH	GACAACCACTCATCTATCTTCG	AACATTTATCTCTACAACGCAATC
GR16	TGGAATACATAAGCCGAGTT	CAGACGCAGCAATCACTA	EF	TGATGCCACAGACAAGAG	CCATTTCCACAAGTTCTACC
