# Supplementary material for: Identification of Chemosensory Genes Based on the Transcriptomic Analysis of Six Different Chemosensory Organs in Spodoptera exigua
Source: Front Physiol. 2018 Apr 24;9:432. doi: 10.3389/fphys.2018.00432 (PMC5928209; doi:10.3389/fphys.2018.00432)
Supplement: Supplementary file 3 [file Table_3.XLSX]

## Sheet: Sheet1
Table S3 The qPCR data in this study
GR1	Biological Replication (BR)					GR2	Biological Replication (BR)					GR3	Biological Replication (BR)					GR4	Biological Replication (BR)					GR5	Biological Replication (BR)
Organ	BR1	BR2	BR3	Mean	Statistical analysis (p<0.05)	Organ	BR1	BR2	BR3	Mean	Statistical analysis (p<0.05)	Organ	BR1	BR2	BR3	Mean	Statistical analysis (p<0.05)	Organ	BR1	BR2	BR3	Mean	Statistical analysis (p<0.05)	Organ	BR1	BR2	BR3	Mean	Statistical analysis (p<0.05)
FA	0.343667	0.192649	0.851551	0.462622	a	FA	0.00123871	0.00230522	0.00247406	0.002006	c	FA	0.0026679	0.00414475	0.00155508	0.00278924	bc	FA	0.000744714	0.00195387	0.00213622	0.0016116	c	FA	0.00043125	0.000654914	0.000634445	0.000573536	c
MA	0.388238	0.582629	0.452333	0.4744	a	MA	0.00496808	0.0023782	0.00137937	0.00290855	c	MA	0.00689162	0.00561068	0.00229265	0.00493165	ab	MA	0.00295237	0.00467039	0.00128659	0.00296978	bc	MA	8.32605e-05	3.67018e-05	3.66031e-05	5.21885e-05	c
FPr	0.000151601	0.000808452	6.37769e-05	0.000341277	b	FPr	0.000636261	0.0024906	0.000707159	0.00127801	c	FPr	0.00605518	0.00781757	0.00352162	0.00579812	a	FPr	0.0142773	0.0591687	0.0241947	0.0325469	a	FPr	0.000706722	0.00180785	0.00154524	0.00135327	b
MPr	0.000586828	0.00020948	0.00155183	0.000782712	b	MPr	0.00296018	0.00108549	0.00373249	0.00259272	c	MPr	0.00223897	0.00083045	0.000518053	0.00119582	cd	MPr	0.0107195	0.0193597	0.0207215	0.0169336	b	MPr	0.00443309	0.00339665	0.00268498	0.00350491	a
FLP	0.000774982	0.000127771	0.000127897	0.00034355	b	FLP	0.0380729	0.0307494	0.0672327	0.0453516	a	FLP	0.000590249	0.00059201	0.00113578	0.000772679	cd	FLP	0.000153976	0.000416398	0.000377876	0.000316083	c	FLP	0.000202447	0.000209208	0.000154303	0.000188653	c
MLP	5.77931e-05	3.89739e-05	3.27663e-05	4.31777e-05	b	MLP	0.0278201	0.0295806	0.0206174	0.026006	b	MLP	0.000995934	0.000794743	0.000942618	0.000911098	cd	MLP	0.00065449	0.000230629	0.000166971	0.000350696	c	MLP	0.000109271	5.76471e-05	0.000100375	8.90976e-05	c
FAb	0.00211931	0.000337175	0.00113451	0.001197	b	FAb	0.00395864	0.0030824	0.00526249	0.00410118	c	FAb	0.000647002	0.00019998	0.000671246	0.000506076	d	FAb	0.000134766	0.000110118	0.00113335	0.000459411	c	FAb	0.000646591	0.00027546	0.000301991	0.000408014	c
MAb	0.000119888	0.000121355	9.63545e-05	0.000112533	b	MAb	0.00139104	0.00102993	0.000242621	0.000887863	c	MAb	0.00106077	0.000562925	0.000455879	0.000693191	cd	MAb	0.000131007	6.18472e-05	0.000213263	0.000135372	c	MAb	0.000211309	0.000376504	0.000256087	0.0002813	c
GR6						GR7						GR8						GR9						GR10
FA	0.00208691	0.00531062	0.00387526	0.0037576	a	FA	2.24474e-06	1.24762e-06	7.98711e-06	3.82649e-06	d	FA	0	0	0	0	c	FA	0	0	0	0	b	FA	0	0	0	0	c
MA	0.000108748	8.96372e-05	0.000135883	0.000111423	b	MA	2.7326e-06	7.01664e-06	5.02377e-06	4.92433e-06	d	MA	0	0	0	0	c	MA	0	0	0	0	b	MA	0	0	0	0	c
FPr	9.81703e-05	6.51578e-05	0.000214751	0.000126026	b	FPr	0.000227984	0.000555701	0.000252917	0.000345534	ab	FPr	0.000134333	0.000312115	0.000231691	0.000226046	a	FPr	0.000323088	0.000193043	0.000149526	0.000221886	a	FPr	1.55027e-05	0.000105608	7.87319e-06	4.29945e-05	c
MPr	3.23447e-05	3.42623e-05	1.50599e-05	2.72223e-05	b	MPr	0.000376115	0.000328312	0.00069245	0.000465626	a	MPr	0	0	0	0	c	MPr	0.000231291	0.000131709	0.000248599	0.000203866	a	MPr	0	0	0	0	c
FLP	4.72376e-05	5.20118e-05	3.16932e-05	4.36475e-05	b	FLP	0.000182926	0.000329566	0.000108955	0.000207149	bc	FLP	0.000156698	6.54443e-05	0.000166436	0.000129526	b	FLP	0.000119783	0.000135394	0.00023792	0.000164365	a	FLP	0.258055	0.224015	0.559614	0.347228	a
MLP	2.51303e-05	1.09768e-05	3.61605e-05	2.40892e-05	b	MLP	3.3932e-05	0.000158703	7.64528e-05	8.9696e-05	cd	MLP	0	0	0	0	c	MLP	0.000236845	9.32425e-05	0.000225199	0.000185095	a	MLP	0.192631	0.124666	0.117193	0.14483	b
FAb	2.76856e-05	1.87872e-05	6.36214e-05	3.66981e-05	b	FAb	6.65133e-06	1.97228e-05	2.38768e-05	1.67503e-05	d	FAb	0	0	0	0	c	FAb	0	0	0	0	b	FAb	0	0	0	0	c
MAb	0.00013632	0.000121819	4.5257e-05	0.000101132	b	MAb	5.87701e-05	1.6001e-05	2.51967e-05	3.33226e-05	cd	MAb	0	0	0	0	c	MAb	0	0	0	0	b	MAb	3.05707e-05	4.36174e-05	1.29345e-05	2.90409e-05	c
GR11						GR12						GR13						GR14						GR15
FA	0	0	0	0	c	FA	0.000567265	0.000930632	0.00145585	0.000984581	b	FA	0.00267559	0.00837979	0.00968285	0.00691274	b	FA	1.66497e-05	1.91217e-05	1.69655e-05	1.75789e-05	c	FA	0	0	0	0	c
MA	0	0	0	0	c	MA	0.0038014	0.00122136	0.00139373	0.00213883	b	MA	0.00472406	0.000802692	0.000259565	0.00192877	b	MA	7.45807e-07	9.88951e-07	2.0121e-07	6.45323e-07	c	MA	0	0	0	0	c
FPr	1.79492e-05	2.03139e-05	2.11991e-05	1.98207e-05	b	FPr	0.00562265	0.00532999	0.0121953	0.00771598	a	FPr	0.00108975	0.00296767	0.00131597	0.00179113	b	FPr	0.000244524	0.00016454	0.000430271	0.000279779	a	FPr	9.98671e-06	7.09065e-06	1.7453e-05	1.15101e-05	b
MPr	0	0	0	0	c	MPr	0.00149384	0.0011837	0.0022713	0.00164961	b	MPr	0.00123095	0.00101767	0.00149148	0.0012467	b	MPr	0.000159167	9.57964e-05	0.000148059	0.000134341	b	MPr	1.24938e-05	1.52935e-05	2.84347e-05	1.87407e-05	a
FLP	5.69149e-05	0.00010128	6.42129e-05	7.41359e-05	a	FLP	0.00930654	0.00387457	0.00756781	0.00691631	a	FLP	0.254159	0.155193	0.282189	0.230514	a	FLP	0.000108894	3.82679e-05	6.48863e-05	7.06826e-05	bc	FLP	0	0	0	0	c
MLP	0	0	0	0	c	MLP	0.00561021	0.00509912	0.00864336	0.00645089	a	MLP	0.221172	0.186855	0.226303	0.211444	a	MLP	6.23076e-05	3.44476e-05	9.19548e-05	6.29033e-05	bc	MLP	0	0	0	0	c
FAb	0	0	0	0	c	FAb	0	0	0	0	b	FAb	8.11721e-05	9.21757e-05	0.000126935	0.000100094	b	FAb	2.17597e-05	1.05285e-05	4.95645e-05	2.72843e-05	c	FAb	0	0	0	0	c
MAb	0	0	0	0	c	MAb	0	0	0	0	b	MAb	5.78277e-05	0.00010664	7.20108e-05	7.8826e-05	b	MAb	4.54684e-05	2.26652e-05	2.48054e-05	3.09797e-05	c	MAb	0	0	0	0	c
GR16						GR17						GR18						GR19						GR20
FA	3.40252e-05	4.84985e-05	7.588e-05	5.28012e-05	a	FA	3.00425e-05	6.28325e-05	6.17234e-05	5.15328e-05	a	FA	1.54338e-05	2.52205e-05	3.99778e-05	2.68774e-05	c	FA	0	0	0	0	b	FA	0	0	0	0	b
MA	0	0	0	0	c	MA	0	0	0	0	c	MA	4.94106e-05	4.62785e-05	1.48158e-05	3.68349e-05	c	MA	0	0	0	0	b	MA	0	0	0	0	b
FPr	9.40347e-06	1.56282e-05	1.75208e-05	1.41842e-05	b	FPr	2.62332e-05	4.1817e-05	1.82584e-05	2.87695e-05	b	FPr	0.000263902	0.000140694	0.000187689	0.000197428	b	FPr	6.31108e-05	3.46099e-05	0.000116127	7.12826e-05	a	FPr	0.000353336	0.000134473	9.93409e-05	0.000195716	b
MPr	7.37445e-06	1.01776e-05	8.27949e-06	8.61052e-06	bc	MPr	1.44265e-05	1.8981e-05	2.80462e-05	2.04846e-05	b	MPr	3.10902e-05	8.344e-05	2.80566e-05	4.75289e-05	c	MPr	3.20415e-05	5.47261e-05	5.29376e-05	4.65684e-05	a	MPr	0.000114592	0.00053544	0.000164896	0.000271643	b
FLP	1.08921e-05	4.0677e-06	1.3541e-05	9.50027e-06	bc	FLP	0	0	0	0	c	FLP	0.00030781	0.000168079	0.000488496	0.000321462	a	FLP	0	0	0	0	b	FLP	0.00108674	0.00207492	0.00192649	0.00169605	a
MLP	0	0	0	0	c	MLP	0	0	0	0	c	MLP	2.27592e-05	4.00049e-05	4.63547e-05	3.63729e-05	c	MLP	0	0	0	0	b	MLP	0.000360262	0.000352971	0.000233933	0.000315722	b
FAb	5.37913e-06	2.04031e-06	2.63708e-06	3.35217e-06	bc	FAb	0	0	0	0	c	FAb	8.42238e-06	4.6034e-06	5.56565e-06	6.19714e-06	c	FAb	0	0	0	0	b	FAb	0	0	0	0	b
MAb	0	0	0	0	c	MAb	0	0	0	0	c	MAb	7.33291e-06	2.02775e-05	1.63423e-05	1.46509e-05	c	MAb	0	0	0	0	b	MAb	0	0	0	0	b
GR21						GR22						GR23						GR24						GR25
FA	0	0	0	0	b	FA	7.47588e-05	7.21101e-05	3.40294e-05	6.02994e-05	b	FA	0	0	0	0	b	FA	0.00110004	0.000914134	0.000375828	0.000796666	c	FA	1.53623e-05	1.50544e-05	2.52259e-05	1.85475e-05	c
MA	0	0	0	0	b	MA	8.08297e-06	8.39115e-06	1.69066e-06	6.05493e-06	b	MA	1.12215e-06	9.00186e-07	2.35355e-07	7.52563e-07	b	MA	1.18235e-05	6.81899e-05	6.89893e-06	2.89708e-05	c	MA	0	0	0	0	c
FPr	0	0	0	0	b	FPr	0.000120416	0.000357538	0.000340502	0.000272819	a	FPr	0.000163914	6.45009e-05	7.06333e-05	9.96828e-05	a	FPr	0.00772001	0.00459965	0.0117458	0.00802183	bc	FPr	0.00274209	0.00144582	0.0013327	0.0018402	c
MPr	3.85633e-06	4.06333e-06	9.38872e-06	5.76946e-06	a	MPr	2.5268e-05	3.69329e-05	5.65282e-05	3.95764e-05	b	MPr	9.65275e-06	1.10153e-05	1.45844e-05	1.17508e-05	b	MPr	0.00107024	0.00111945	0.00209439	0.00142802	c	MPr	5.96767e-05	6.90856e-05	0.000100657	7.64733e-05	c
FLP	2.57004e-06	1.02918e-06	2.03195e-06	1.87706e-06	b	FLP	0.000273671	0.000417082	0.000266311	0.000319021	a	FLP	0.000116309	7.42573e-05	0.000110156	0.000100241	a	FLP	0.0228729	0.00916202	0.0160372	0.016024	ab	FLP	0.0200189	0.0155487	0.0125765	0.016048	a
MLP	0	0	0	0	b	MLP	5.18575e-05	2.78036e-05	1.69679e-05	3.22097e-05	b	MLP	3.07792e-06	2.93157e-06	1.23037e-05	6.10439e-06	b	MLP	0.00682091	0.00428828	0.00654006	0.00588308	bc	MLP	0.007446	0.0128224	0.016134	0.0121341	b
FAb	0	0	0	0	b	FAb	1.73302e-05	9.81855e-06	4.83634e-05	2.51707e-05	b	FAb	0	0	0	0	b	FAb	0.0304162	0.00962001	0.00524363	0.0150933	ab	FAb	0	0	0	0	c
MAb	0	0	0	0	b	MAb	4.1625e-05	1.62823e-05	5.69674e-05	3.82916e-05	b	MAb	0	0	0	0	b	MAb	0.0416066	0.015765	0.0200117	0.0257944	a	MAb	0	0	0	0	c
GR26						GR27						GR28						GR29						GR30
FA	0	0	0	0	b	FA	0.000609324	7.64344e-05	0.000126659	0.000270806	c	FA	0	0	0	0	c	FA	0	0	0	0	c	FA	0	0	0	0	b
MA	0	0	0	0	b	MA	0.005853	0.00146189	0.0033361	0.00355033	b	MA	0	0	0	0	c	MA	0	0	0	0	c	MA	0	0	0	0	b
FPr	0	0	0	0	b	FPr	0.0125673	0.00814601	0.00927268	0.00999535	a	FPr	0.000116531	0.000145177	0.000387576	0.000216428	b	FPr	8.28004e-05	0.000171448	0.000112422	0.000122223	a	FPr	0.000405704	9.12857e-05	0.000138003	0.000211664	a
MPr	0	0	0	0	b	MPr	0.000775433	0.00161107	0.000324951	0.000903816	c	MPr	0	0	0	0	c	MPr	4.09634e-05	1.27038e-05	3.20388e-05	2.85687e-05	bc	MPr	0.000139747	0.000254068	9.79862e-05	0.000163934	a
FLP	9.70029e-06	9.1758e-06	3.84609e-06	7.57406e-06	a	FLP	1.65599e-05	3.85958e-05	0.000263284	0.000106147	c	FLP	0.000440575	0.000258299	0.00039021	0.000363028	a	FLP	3.05552e-05	2.92e-05	2.46513e-05	2.81355e-05	bc	FLP	1.69842e-05	4.6821e-05	5.55163e-05	3.97738e-05	b
MLP	1.11941e-06	6.03501e-07	2.50845e-06	1.41046e-06	b	MLP	0.000170071	0.000150981	0.000410538	0.000243863	c	MLP	0.000123401	0.000199689	0.000137879	0.000153656	b	MLP	4.7423e-05	3.13372e-05	4.18149e-05	4.01917e-05	b	MLP	0	0	0	0	b
FAb	0	0	0	0	b	FAb	0.000298141	0.000169695	0.000502341	0.000323393	c	FAb	0	0	0	0	c	FAb	0	0	0	0	c	FAb	0	0	0	0	b
MAb	0	0	0	0	b	MAb	0.000190051	8.52126e-05	0.000191831	0.000155698	c	MAb	0	0	0	0	c	MAb	0	0	0	0	c	MAb	0	0	0	0	b

## Sheet: Sheet2
	FA	MA	FPr	MPr	FLP	MLP	FAb	MAb
GR1	0.462622	0.4744	0.000341277	0.000782712	0.00034355	4.31777e-05	0.001197	0.000112533		-0.334773	-0.323855	-3.46689	-3.1064	-3.46401	-4.36474	-2.92191	-3.94872
GR2	0.002006	0.00290855	0.00127801	0.00259272	0.0453516	0.026006	0.00410118	0.000887863		-2.69767	-2.53632	-2.89347	-2.58624	-1.34341	-1.58493	-2.38709	-3.05165
GR3	0.00278924	0.00493165	0.00579812	0.00119582	0.000772679	0.000911098	0.000506076	0.000693191		-2.55451	-2.30701	-2.23671	-2.92233	-3.112	-3.04043	-3.29578	-3.15915
GR4	0.0016116	0.00296978	0.0325469	0.0169336	0.000316083	0.000350696	0.000459411	0.000135372		-2.79274	-2.52728	-1.48749	-1.77125	-3.5002	-3.45507	-3.3378	-3.86847
GR5	0.000573536	5.21885e-05	0.00135327	0.00350491	0.000188653	8.90976e-05	0.000408014	0.0002813		-3.24144	-4.28243	-2.86862	-2.45532	-3.72434	-4.05013	-3.38932	-3.55083
GR6	0.0037576	0.000111423	0.000126026	2.72223e-05	4.36475e-05	2.40892e-05	3.66981e-05	0.000101132		-2.42509	-3.95303	-3.89954	-4.56508	-4.36004	-4.61818	-4.43536	-3.99511
GR7	3.82649e-06	4.92433e-06	0.000345534	0.000465626	0.000207149	8.9696e-05	1.67503e-05	3.33226e-05		-5.4172	-5.30765	-3.46151	-3.33196	-3.68372	-4.04723	-4.77598	-4.47726
GR8	0	0	0.000226046	0	0.000129526	0	0	0		#NUM!	#NUM!	-3.6458	#NUM!	-3.88764	#NUM!	#NUM!	#NUM!
GR9	0	0	0.000221886	0.000203866	0.000164365	0.000185095	0	0		#NUM!	#NUM!	-3.65387	-3.69065	-3.78419	-3.7326	#NUM!	#NUM!
GR10	0	0	4.29945e-05	0	0.347228	0.14483	0	2.90409e-05		#NUM!	#NUM!	-4.36659	#NUM!	-0.459385	-0.839141	#NUM!	-4.53699
GR11	0	0	1.98207e-05	0	7.41359e-05	0	0	0		#NUM!	#NUM!	-4.70288	#NUM!	-4.12997	#NUM!	#NUM!	#NUM!
GR12	0.000984581	0.00213883	0.00771598	0.00164961	0.00691631	0.00645089	0	0		-3.00675	-2.66982	-2.11261	-2.78262	-2.16013	-2.19038	#NUM!	#NUM!
GR13	0.00691274	0.00192877	0.00179113	0.0012467	0.230514	0.211444	0.000100094	7.8826e-05		-2.16035	-2.71472	-2.74687	-2.90424	-0.637303	-0.674806	-3.99959	-4.10333
GR14	1.75789e-05	6.45323e-07	0.000279779	0.000134341	7.06826e-05	6.29033e-05	2.72843e-05	3.09797e-05		-4.75501	-6.19022	-3.55319	-3.87179	-4.15069	-4.20133	-4.56409	-4.50892
GR15	0	0	1.15101e-05	1.87407e-05	0	0	0	0		#NUM!	#NUM!	-4.93892	-4.72721	#NUM!	#NUM!	#NUM!	#NUM!
GR16	5.28012e-05	0	1.41842e-05	8.61052e-06	9.50027e-06	0	3.35217e-06	0		-4.27736	#NUM!	-4.8482	-5.06497	-5.02226	#NUM!	-5.47467	#NUM!
GR17	5.15328e-05	0	2.87695e-05	2.04846e-05	0	0	0	0		-4.28792	#NUM!	-4.54107	-4.68857	#NUM!	#NUM!	#NUM!	#NUM!
GR18	2.68774e-05	3.68349e-05	0.000197428	4.75289e-05	0.000321462	3.63729e-05	6.19714e-06	1.46509e-05		-4.57061	-4.43374	-3.70459	-4.32304	-3.49287	-4.43922	-5.20781	-4.83414
GR19	0	0	7.12826e-05	4.65684e-05	0	0	0	0		#NUM!	#NUM!	-4.14702	-4.33191	#NUM!	#NUM!	#NUM!	#NUM!
GR20	0	0	0.000195716	0.000271643	0.00169605	0.000315722	0	0		#NUM!	#NUM!	-3.70837	-3.566	-2.77056	-3.50069	#NUM!	#NUM!
GR21	0	0	0	5.76946e-06	1.87706e-06	0	0	0		#NUM!	#NUM!	#NUM!	-5.23886	-5.72652	#NUM!	#NUM!	#NUM!
GR22	6.02994e-05	6.05493e-06	0.000272819	3.95764e-05	0.000319021	3.22097e-05	2.51707e-05	3.82916e-05		-4.21969	-5.21789	-3.56413	-4.40256	-3.49618	-4.49201	-4.5991	-4.4169
GR23	0	7.52563e-07	9.96828e-05	1.17508e-05	0.000100241	6.10439e-06	0	0		#NUM!	-6.12346	-4.00138	-4.92993	-3.99896	-5.21436	#NUM!	#NUM!
GR24	0.000796666	2.89708e-05	0.00802183	0.00142802	0.016024	0.00588308	0.0150933	0.0257944		-3.09872	-4.53804	-2.09573	-2.84526	-1.79523	-2.23039	-1.82122	-1.58847
GR25	1.85475e-05	0	0.0018402	7.64733e-05	0.016048	0.0121341	0	0		-4.73171	#NUM!	-2.73513	-4.11649	-1.79458	-1.91599	#NUM!	#NUM!
GR26	0	0	0	0	7.57406e-06	1.41046e-06	0	0		#NUM!	#NUM!	#NUM!	#NUM!	-5.12067	-5.85064	#NUM!	#NUM!
GR27	0.000270806	0.00355033	0.00999535	0.000903816	0.000106147	0.000243863	0.000323393	0.000155698		-3.56734	-2.44973	-2.0002	-3.04392	-3.97409	-3.61285	-3.49027	-3.80772
GR28	0	0	0.000216428	0	0.000363028	0.000153656	0	0		#NUM!	#NUM!	-3.66469	#NUM!	-3.44006	-3.81345	#NUM!	#NUM!
GR29	0	0	0.000122223	2.85687e-05	2.81355e-05	4.01917e-05	0	0		#NUM!	#NUM!	-3.91285	-4.54411	-4.55075	-4.39586	#NUM!	#NUM!
GR30	0	0	0.000211664	0.000163934	3.97738e-05	0	0	0		#NUM!	#NUM!	-3.67435	-3.78533	-4.4004	#NUM!	#NUM!	#NUM!
